# Supplementary material for: Detecting cell-of-origin and cancer-specific methylation features of cell-free DNA from Nanopore sequencing
Source: Genome Biol. 2022 Jul 15;23:158. doi: 10.1186/s13059-022-02710-1 (PMC9283844; doi:10.1186/s13059-022-02710-1)
Supplement: Supplementary file 5 — Additional file 5. ichorCNA plots for all cfNano and matched Illumina WGS samples. [file 13059_2022_2710_MOESM5_ESM.zip]

Archive with 6 entries (6 files):
- ichorCNA-cfNano-original.pdf
- __MACOSX/._ichorCNA-cfNano-original.pdf
- ichorCNA-Illumina-downsamp-cfNano.pdf
- __MACOSX/._ichorCNA-Illumina-downsamp-cfNano.pdf
- ichorCNA-Illumina-original.pdf
- __MACOSX/._ichorCNA-Illumina-original.pdf
